# Supplementary material for: m6A regulators are associated with osteosarcoma metastasis and have prognostic significance: A study based on public databases
Source: Medicine (Baltimore). 2021 May 21;100(20):e25952. doi: 10.1097/MD.0000000000025952 (PMC8137066; doi:10.1097/MD.0000000000025952)
Supplement: Supplemental Digital Content [file medi-100-e25952-s001.xlsx]

## Sheet: Sheet1
Training Set	Characteristics		Patients(N=85)
			NO.	%
	Sex	Female	37	0.435294
		Male	48	0.564706
	Age	≤14(Median)	46	0.541176
		>14(Median)	39	0.458824
	Metastasis	Yes	21	0.247059
		No	68	0.8
	Survival Time	Long(>5 years)	29	0.341176
		Short(<5 years)	56	0.658824
	OS status	Dead	27	0.317647
		Alive	58	0.682353
Testing Set	Characteristics		Patients(N=53)
			NO.	%
	Sex	Female	19	0.358491
		Male	34	0.641509
	Age	≤16(Median)	25	0.471698
		>16(Median)	28	0.528302
	Metastasis	Yes	34	0.641509
		No	19	0.358491
	Survival Time	Long(>5 years)	24	0.45283
		Short(<5 years)	29	0.54717
	OS status	Dead	23	0.433962
		Alive	30	0.566038
